# Supplementary material for: Direct Synthesis of Polyaromatic Cyclophanes Containing Bis-Methylene-Interrupted Z-Double Bonds and Study of Their Antitumor Activity In Vitro
Source: Int J Mol Sci. 2021 Aug 16;22(16):8787. doi: 10.3390/ijms22168787 (PMC8396040; doi:10.3390/ijms22168787)
Supplement: Supplementary file 1 [file ijms-22-08787-s001.zip]

Archive with 1 entries (1 files):
- ijms-1324648-supplementary.pdf
